# Supplementary material for: Catabolism of extracellular glutathione supplies cysteine to support tumours
Source: Nature. 2026 Mar 18;653(8115):933–41. doi: 10.1038/s41586-026-10268-2 (PMC13190318; doi:10.1038/s41586-026-10268-2)
Supplement: Supplementary file 4 — Source Data Figs. 1–5 and Extended Data Figs. 1–10 [file 41586_2026_10268_MOESM4_ESM.xlsx]

## Sheet: Fig. 1b
WT	KO
1.00209	0.131027
0.807705	0.115497
0.851838	0.0626326
1.26411	0.16546
1.14786	0.068844

## Sheet: Fig. 1c
WT	KO
1.22538	0.228152
1.3311	0.131302
1.02699	0.149426
0.849669	0.127024
0.69002	0.194893
0.876835	0.277782

## Sheet: Fig. 1d
	Days	GclcWT											GclcKO
Experiment 1	0	0	0	0	0	0	0						0	0	0	0	0	0
	14	33.038	0	72.1937	48.1659	0	0						33.7901	48.1659	0	0	80.9137	14.349
	16	30.075	35.3926	55.3898	60.5657	0	0						0	47.531	39.7302	0	77.2261	29.4185
	19	44.41	66.5082	60.7164	75.7972	0	0						21.3578	33.343	78.7684	35.188	38.1983	40.9085
	21	92.67	176.378	68.6813	99.6208	49.4405	62.3256						32.1854	67.0559	110.018	82.5626	56.5834	60.368
	23	109.36	241.165	87.8688	106.42	47.9446	101.556						45.7796	58.62	106.284	93.7536	80.0075	101.457
	26	105.986	167.756	96.5291	124.669	107.387	104.311						82.2295	134.144	183.614	183.019	111.987	86.0495
	30	101.866	166.766	107.874	224.267	171.006	145.136						87.1131	163.372	141.41	205.552	135.029	95.9733
	35	221.924	103.893	229.746	217.75	227.582	276.602						146.856	145.589	232.884	411.479	299.879	87.9033
	37	260.588	109.867	347.077	398.368	387.2	434.226						184.707	229.34	327.719	507.186	266.202	120.012
	41	331.253	135.823	406.596	550.018	474.774	517.77						231.641	312.725	316.43	464.444	441.573	152.812
	44	454.261	221.509	471.611	941.17	989.047	790.444						358.852	438.062	346.675	535.531	888.891	242.157
	47	456.005	221.482	645.599	1027.01	1322	952.99						378.203	403.513	464.757	792.553	1174.15	261.062
	49	664.172	255.66	882.194	1138.44	1821.27	1362						553.352	381.949	685.029	1017.9	1503.36	304.626
	51	842.432	305.568	983.789	1569.83	2288.69	1317.14						731.182	817.773	1018.55	1127.51	1756.77	372.733
	54	1234.79	508.545	869.487	1683.78	3850.03	1420.38						1016.99	1799.72	1534.77	1788.33	1679.43	452.123
	56	1466.11	244.523	1551.85	1893.67	3607.81	2190.54						1161.67	1621.97	2755.98	1579.16	1984.09	515.547
Experiment 2	0							0	0	0	0	0							0	0	0	0	0	0
	22							0	0	0	53.3288	0							0	0	0	0	0	0
	29							0	0	57.0571	181.458	0							121.648	102.267	52.8648	35.2274	48.9012	0
	35							37.2398	41.8491	121.723	404.278	35.0894							462.826	197.533	94.3285	114.116	69.3773	28.0428
	39							61.0431	76.0114	192.474	934.857	0							812.563	421.382	321.907	1166.97	118.971	61.3494
	42							175.559	288.432	240.125	1012.38	55.6355							910.196	544.982	322.459	1074.51	176.536	72.6287
	45							545.848	326.082	291.135	1198.57	71.3647							1218.1	629.061	352.282	1697.85	174.983	61.349
	49							462.089	253.527	296.719	2279.68	83.9721							1455.3	701.353	445.651	2746.39	392.656	261.884
	53							895.418	738.074	462.193	2434.39	184.197							2296.05	1156.74	981.323	3310.02	649.013	404.809
	57							2104	1668.96	789.308	3276.32	181.549							3619.26	1833.63	1294.92	5330.82	826.813	744.663

## Sheet: Fig. 1e
WT	KO
1.287	0.793
0.341	1.087
1.729	1.268
1.675	1.178
3.007	1.533
1.528	0.438
2.199	3.248
0.937	1.508
0.893	0.946
4.96	6.532
0.064	0.832
	0.429

## Sheet: Fig. 1g
sgNTC	sgGclc 1	sgGclc 2
0.957458	0.134355	0.015939
1.02241	0.124085	0.016052
1.02014	0.128719	0.01848

## Sheet: Fig. 1h
Days	sgNTC							sgGclc 1							sgGclc 2
0	0	0	0	0	0	0	0	0	0	0	0	0	0	0	0	0	0	0	0	0	0
4	0	0	0	0	0	0	0	0	0	0	0	0	0	0	0	0	0	0	0	0	0
7	82.449	136.126	0	62.5969	101.312	0	81.6521	47.7065	66.393	0	101.033	47.358	142.943	51.5206	66.4354	0	36.4936	0	158.092	0	115.671
8	120.71	143.782	108.825	67.9432	139.713	0	89.6232	77.6544	88.959	0	104.438	65.8445	242.281	68.9082	71.8455	0	53.5765	0	103.359	0	132.37
9	165.359	191.832	202.974	110.186	166.957	0	144.779	94.7671	116.434	155.8	135.687	85.5623	309.051	87.1128	88.3105	102.204	92.282	0	169.481	0	154.672
10	174.854	212.358	212.471	163.69	283.622	22.5254	148.52	129.11	124.845	226.756	156.046	95.6004	411.598	84.9089	91.5576	92.1948	122.069	74.85	88.3975	62.6891	157.137
11	230.191	459.289	281.29	168.567	349.266	45.1109	188.974	205.081	211.097	334.181	171.131	130.378	487.693	84.5694	139.468	171.952	139.115	80.0461	148.291	75.8737	179.484
13	212.294	452.944	295.137	232.971	363.332	62.8271	241.731	272.754	146.049	245.296	269.5	151.119	468.905	112.726	176.307	234.217	223.223	116.33	203.194	181.694	198.476
15	230.105	461.187	331.658	337.14	380.953	91.6088	252.029	365.831	163.179	249.427	407.771	183.925	486.985	141.704	248.584	396.395	341.252	205.787	327.666	302.74	221.691
18	385.782	456.755	480.068	358.312	739.579	211.403	234.73	543.968	423.389	383.787	285.462	217.78	559.632	131.512	402.16	510.84	594.471	282.695	550.027	231.08	280.017
20	546.459	686.933	468.564	307.829	544.845	243.043	495.964	742.383	485.002	347.743	288.839	380.919	847.855	115.45	276.541	370.237	532.883	578.521	516.487	235.675	361.108
22	631.502	722.952	955.242	529.338	731.986	228.888	571.638	969.569	624.762	783.784	385.556	496.886	1051.51	144.173	340.125	469.577	866.445	590.354	615.93	272.155	558.132
25	722.902	1015.8	1089.71	767.52	983.844	202.768	539.234	1148.54	805.179	643.964	664.478	586.744	1410.49	232.824	478.363	668.777	974.72	606.644	874.696	400.515	744.108
27	844.621	1457.12	1105.28	603.354	1210.59	248.61	569.467	1540.33	1167.37	727.991	727.316	798.894	1824.08	336.285	730.876	711.927	1310.6	610.758	1225.22	566.703	777.079

## Sheet: Fig. 1i
sgNTC	sgGclc 1	sgGclc 2
445	603	626
766	352	546
551	547	534
476	338	428
563	589	397
238	399	829
311	398	169

## Sheet: Fig. 1j
Serum	TIF
10.216	160.45
6.276	76.32
5.7	202.65
13.172	375.57
8.226
6.578
6.188
6.112
16.232
6.296
7.146

## Sheet: Fig. 1k
Serum	TIF
3.054	19.8001
1.655	9.88249
8.442	12.8119
14.265	489.809
2.552	68.4968
2.329	82.3066
1.537
3.022

## Sheet: Fig. 2b
Serum	TIF
9.02	8.21
4.37	1.61
29.53	5.13
7.74	5
21.79
9.37
11.6
13.76
7.16
29.37
14.85

[truncated: 126 more sheets: Fig. 2c, Fig. 2d, Fig. 2e, Fig. 2f, Fig. 2g, Fig. 2i, Fig. 2k, Fig. 3a, Fig. 3b, Fig. 3d, Fig. 3f, Fig. 3g, Fig. 3h, Fig. 3i, Fig. 4b, Fig. 4d, Fig. 5a, Fig. 5b, Fig. 5c, Fig. 5d …]
